# Supplementary material for: Influence of Silver Nanoparticles on the Growth of Ascitic and Solid Ehrlich Adenocarcinoma: Focus on Copper Metabolism
Source: Pharmaceutics. 2023 Mar 29;15(4):1099. doi: 10.3390/pharmaceutics15041099 (PMC10145613; doi:10.3390/pharmaceutics15041099)
Supplement: Supplementary file 1 [file pharmaceutics-15-01099-s001.zip]

Archive with 1 entries (1 files):
- pharmaceutics-2184526-supplementary.pdf
